# Supplementary material for: Screening and treatment for tuberculosis in a cohort of unaccompanied minor refugees in Berlin, Germany
Source: PLoS One. 2019 May 21;14(5):e0216234. doi: 10.1371/journal.pone.0216234 (PMC6528979; doi:10.1371/journal.pone.0216234)
Supplement: S1 Dataset — (XLSX) [file pone.0216234.s002.xlsx]

## Sheet: Tabelle1
Labor-IDNr	age at first presentation	gender	weight	length	BMI	BCG-vaccination1=yes, 2=no, 3= not answered	Result Quantiferon	Clinical abnormalities initally; 1 = yes, 2 = no, 3 = unknown	abnormalities initial chest-X-ray; 1=yes, 2=no	adherence at first follow-up visit to be assumed? 1= yes, 2= no, 3= unknown	clinical abnormalities first follow-up visit? 1= yes, 2= no, 3= unknown	adverse events at first follow-up visit? 1= yes, 2= no, 3= unknown	specify adverse events	adherence at second follow-up visit to be assumed? 1= yes, 2= no, 3= unknown	clinical abnormalities second follow-up visit? 1= yes, 2= no, 3= unknown	adverse events at second follow-up visit? 1= yes, 2= no, 3= unknown	specify adverse events second follow-up visit	clinical abnormalities thire follow-up visit? 1=yes, 2= no, 3= unknown	abnormalities follow-up chest-x-ray? 1= yes, 2=no, 3= not done	adherence at third follow-up visit to be assumed? 1= yes, 2= no, 3= unknown	diagnosis of TB 1= yes, 2 = no	adverse events end therapy	Hepatitis-Infection (1=yes, 2= no, 3= unknown)	HbSAg pos (1=yes, 2= no)	initial Hb (g/dl)	initial erythrocytes/pl	initial thrombocytes/nl	initial Leukozcytes/nl	initial GOT U/l	initial GPT U/l	initial aP	initial uric acid mg/dl	Hb (g/dl) first follow up	erythrocytes/pl first follow up	Thrombocytes/nl first follow-up	leucocytes/nl first follow up	GOT U/l first follow up	GPT U/l first follow up	aP first follow up	uric acid (g/dl) first follow up	Hb (g/dl) second follow up	erythrocytes/pl second follow up	Thrombocytes/nl second follow-up	leucocytes/nl second follow up	GOT U/l second follow up	GPT U/l second follow up	aP second follow up	uric acid (g/dl) second follow up
115	15.9589	m	58.5	163.8	21.8036	2	4.76	2	1	1	2	2		1	2	2		2	2	1	2	2	2		13.9	5.1	201	4.56	29	7	176	5.3	14.1	5	193	3.89	21	13	183	5.4	13.8	4.9	169	5.78	16	14	178
622	17.7836	m	55.4	164.5	20.4728	2	5.65	2	2														1	2	15.9	5.5	284	14.16	17	19	74	6.1
646	15.3589	m	64.6	178	20.3888	1	9.59	2	2	2	2			1	2	2		2	2	1	2	2	2		16.3	5.3	154	9.48	23	12	70	4.8									16.5	5.3	178	6.18	21	16	76	5.1
631	15.4219	m	60.8	176	19.6281	1	0.58	2	2					2	2	2		2	2	1	2	2	2		14.5	5.1	262	4.15	22	17	149	5									15.2	5.5	246	4.51	27	17	125	5.2
643	17.1068	w	57	155	23.7253	1	0.74	2	2	1	2	1	Gastric discomfort	1	2	1	OB-SZ, Übelkeit	2	2	1	2	2	2		9.9	4.7	380	4.55	21	11	66	3.5	10.6	4.8	308	3.08	27	15	56	3.6	12.1	5.3	259	3.23	21	16	61	3.8
833	17.0493	m	68.5	173	22.8875	1	2.67	2	2					2	2	2		2	2		2	2	2		16.1	5.3	257	7.08	33	26	119	6.5									17	5.6	215	6.58	27	20	115	5
180	17.211	m	60.4	166	21.919	3	3.3	2	2	1	2	2						2	2	3	2	2	2		15.2	5.5	238	7.77	27	19	75	5.6	14.7	5.1	184	5.88	27	18	56	4.2
822	17.2986	m	76.8	176	24.7934	2	7.74	2	2					1	2	2		2	2	3	2	2	2		13.7	5.5	268	9.42	22	15	96	4.8									13.5	5.4	242	6.33	23	21	82	4.6
119	16.0548	m	60.4	166	21.919	3	12.08	2	2	1	2	2		1	2	2		2	2	1	2	2	2		14.9	5.1	265	5.72	22	14	103	4.4	15.5	5.1	282	5.92	32	16	100	5.1	14.4	4.8	268	7.17	25	20	81	4.1
930	16.8877	m					2.23		1
249	16.5096	m	62.8	173	20.983	3	5.28	2	2	1	2	2		1	2	2		2	2	1	2	2	1	2	15.5	4.9	203	6.59	64	77	47		15	4.9	219	5.56	30	29	47		15.5	4.8	197	5.1	61	34	52	5.9
675	16.5288	m	62.3	171	21.3057	2	0.49	2	2	1	2	1	gastric discomfort, loss of appetite	1	2	2		2	2	3	2	2	2		13.9	5.3	279	7.8	31	16	303	5	13.6	5.4	259	5.83	44	24	289	6.6	14.2	5.7	232	5.73	25	13	227	5.3
610	16.7945	m	58.4	159	23.1004	1	13.41	2	2					3	2	2		2	2	1	2	2	1	1	14.6	5.2	271	8.24	44	79	70	3.7									14.9	5.3	257	5.99	80	151	72	4.3
620	16.8521	m	72.5	182	21.8875	1	2.19	2	2					2	2	2							2		15.2	5.2	265	8.55	23	16	60	4.3									15.9	5.3	235	6.42	24	23	63	4.1
285	16.9123	m	58.5	174	19.3222	3	12.09	2	2														2		14.2	5	225	6.85	30	21	141	3.3
638	16.3836	m	69	180.5	21.1785	1	9.36	2	2	2	2	2		1	2	2		2	2	1	2	2	2		15.9	5.4	343	10.35	28	17	59	4.2									15.2	5.1	189	4.12	27	21	99	4.5
732	14.674	m	60.2	173	20.1143	1	3.48	2	2					1	2	2		2	2	1	2	2	2		16.1	5.2	288	7.55	24	16	81	4.6									16.9	5.3	252	7.87	34	19	79	3.7
600	16.9178	m	64	164	23.7954	1	14.74	2	2					1	2	2		2	2	1	2	2	2		15	4.9	233	6.95	34	35	77	4.6									15.2	5.2	299	9.02	47	35	62	4.4
632	15.6932	m	64	173	21.3839	1	1.94	2	2	3	2			2	2	1	Bauch-SZ, Einnahme abends, dann keine Beschwerden	2	2	3	2	2	2		14.5	5.1	279	6.39	23	24	126	4.8									14.4	4.8	249	5.3	24	19	124	4.9
649	13.8986	m	52.1	164	19.3709	1	5.2	2	2					1	2	1	retrosternale Sz	2	2	2	2	2	1	2	13.8	4.7	205	6.33	35	24	259	5.1									14.1	4.9	176	4.37	31	30	244	4.6
734	17.9562	m	54.1	169	18.9419	2	1.63	2	2														2		15.9	5.1	175	7	33	18	94	4.9
682	17.7288	m	69	177.5	21.9004	2	0.67	2	2		1	2											2		15.3	5.1	190	7.1	39	43	48	4.5	14.5	5	197	5.24	31	26
50	16.6164	m	61.1	163	22.9967	2	13.11	1	2		3	3		1	2	2		2	2	1	2	2	2		13.9	5.1	320	8.53	27	37	98	4.3	14.6	5.4	320	8.53	63	37	70	4.6	15	5.5	231	4.08	29	25	231	4
730	16.5753	m	80.4	182	24.2724	3	14.27	2	2														2		15.2	5.4	221	5.25	27	23	129	6.2
903	14.537	m	49.3	164	18.3299	2	3.09	2	2	3	2	1	gastric discomfort	3	2	2		2	2	3	2	2	2		12.5	4.6	267	4.9	27	16	178	2.6	11.8	4.3	265	5.13	26	14	199	2.8	11.4	4.2	264	5.03	31	16	245	2.1
55	15.9178	m	66.6	174	21.9976	3	10.23	2	2	1	2	2		1	2	2		2	2	3	2	2	2		15	5.2	250	7.25	120	41	103	4.8	15.6	5.4	260	6.56	49	45	119		15.3	5.4	226	6.56	33	33	133	4.3
174	17.8685	m	66.3	172	22.4108	3	0.48	2	2	3	2	2		1	2	2		2	2	1	2	1	2		15.9	5.6	249	12	26	30	77	5.4	16.1	5.5	231	6.2	36	46	62	4.9	15.2	5.2	212	5.24	104	199	56	5.1
48	16.8274	m	63.7	174	21.0398	2	1.62		2	1	2	2		1	2	2		2	2	1	2	2	2		15.1	5.2	228	5.32	33	19	84	4.7	14.3	4.9	171	3.76	46	35	76	4.8	15.1	5.2	191	3.66	45	32	79	4.4
812	17.0329	m	59	169.5	20.5358	3	0.69	2	2	1	2	2		1	2	2							2		14.9	5.4	261	6.09	28	45	51	6.4	15.4	5.6	294	4.96	35	51	52	6.4	15.1	5.6	300	5.57	42	66	48	5.9
627	16.8877	m	71.3	171	24.3836	2	9.82	2	2	2	2	2		1	2	2		2	2		2	2	2		15.1	5	247	4.81	23	23	123	6	15.1	4.9	232	3.98	31	41	142	6.4	16	5.2	214	3.46	31	25	126	5.4
111	17.5726	m	93.5	202	22.9144	3	6.21	2	2					1	2	2							1	1	9	5.3	422	6.86	40	22	92	4.1									8.9	5.1	362	4.99	41	25	108	4.1
679	16.5863	m	62.4	172	21.0925	1	12.05	2	2					3	2	2		2	2	3	2	2	2		14	4.9	317	5.81	40	20	72	5.7									14.9	5	309	5.36	33	17	65	6.9
676	18.0301	m	49.6	160	19.375	1	10.83	1	2	1	2	2		1	2	2			1				1	2	15.2	4.9	232	6.06	23	24	70	3.7	14.6	4.8	217	6.14	21	15	71	3.4	14.6	4.8	179	5.12	23	21	65	3.7
615	16.2959	m	62.3	165.5	22.7453	1	0.51	2	2	2	2	2		1	2	2		2	2	3	2		2		16.3	5.7	233	6.4	31	24	55	5.2	16	5.6	229	4.1	28	17	51	6.1	16.4	5.7	216	6.61	31	24	47	6
698	17.274	m	53	171	18.1252	1	2.46	2	2					2	2	2							1	2	15.2	5.1	212	5.24	27	16	72	4.6
678	16.5836	m	53.2	165	19.5409	3	0.95	2	2	3	2	2		2	2	2		2	2	1	2	2	2		15.5	5.6	205	9.01	28	17	134	4.9	14.4	5.3	228	4.9	29	29	132	5.5	14.9	5.3	204	7.22	27	22	116	4.3
33	16.8027	m	69.4	177.5	22.0274	2	15.46	2	2					1	2	2		2	2	3	2	2	2		17.7	5.8	239	8.19	15	9	92	5.2									17.6	5.5	197	6.66	17	16	80	5
4	17.2137	m	62.5	185	18.2615	3	1.08	2	2	1	2	2		3	2	2		2	2	3	2	1	2		10.8	5.7	290	7.5	27	12	101	6.2	11	5.4	312	4.19	28	10	118		10.8	5.2	292	4.53	36	25	92	5.1
841	16.0466	m	64.8	175	21.1592	1	2.96	2	2	3	2	1	gastric discomfort	3	2	1	Bauch-Sz	2	2	1	2	1	1	1	15.6	5.3	300	4.49	53	49	74	5.6	15.1	5	238	3.86	40	47	79	5.1	14.7	4.8	254	4.29	51	47	85	5.5
867	15.8521	m	55	162	20.9572	1	0.39	2	1		2	2
685	#VALUE!	m					0.41		nicht erschienen
837	#VALUE!	m					0.39		nicht erschienen
	16.7986	median Alter	62.45	172	21.3057		3.39
	16.0527	25 Perz.	58.45		20.2516
	17.1329	75 Perz.			22.578

## Sheet: Tabelle2
Lfd-Nr	Country of origin	TB screening previously	Labor-IDNr	IGRA-pos
2147	Afghanistan	y
553	Afghanistan	n	853	negative
2	Afghanistan	y
349	Afghanistan	y
631	Afghanistan	y
2350	Afghanistan	y
444	Afghanistan	n	9	negative
100	Afghanistan	n	197	negative
236	Afghanistan	y
4	Afghanistan	n	150	negative
440	Afghanistan	n	15	negative
102	Afghanistan	n	177	negative
434	Afghanistan	n	256	negative
861	Afghanistan	n	659	negative
557	Afghanistan	n	713	negative
281	Afghanistan	y
512	Afghanistan	y
513	Afghanistan	y
634	Afghanistan	y
635	Afghanistan	y
636	Afghanistan	y
800	Afghanistan	y
801	Afghanistan	y
802	Afghanistan	y
103	Afghanistan	n	195	negative
863	Afghanistan	n	710	negative
2070	Afghanistan	y
2426	Afghanistan	y
5	Afghanistan	n	121	negative
643	Afghanistan	y
783	Afghanistan	y
187	Afghanistan	y
408	Afghanistan	n	46	negative
644	Afghanistan	n	838	negative
216	Afghanistan	y
326	Afghanistan	y
645	Afghanistan	y
798	Afghanistan	y
799	Afghanistan	y
2094	Afghanistan	y
2364	Afghanistan	y
6	Afghanistan	y
277	Afghanistan	y
220	Afghanistan	y
244	Afghanistan	y
530	Afghanistan	y
792	Afghanistan	y
21	Afghanistan	y
283	Afghanistan	y
532	Afghanistan	y
464	Afghanistan	n	294	negative
3343	Afghanistan	y
195	Afghanistan	y
524	Afghanistan	y
410	Afghanistan	y
787	Afghanistan	y
784	Afghanistan	n	689	negative
567	Afghanistan	n	733	negative
28	Afghanistan	y
465	Afghanistan	y
2160	Afghanistan	y
2384	Afghanistan	y
3354	Afghanistan	y
29	Afghanistan	y
411	Afghanistan	y
184	Afghanistan	n	152	negative
2080	Afghanistan	y
180	Afghanistan	y
30	Afghanistan	y
2004	Afghanistan	y
540	Afghanistan	y
520	Afghanistan	y
721	Afghanistan	n	685	positive
3434	Afghanistan	y
836	Afghanistan	n	717	negative
270	Afghanistan	n	254	negative
350	Afghanistan	y
340	Afghanistan	y
529	Afghanistan	y
109	Afghanistan	n	187	negative
659	Afghanistan	y
779	Afghanistan	y
2029	Afghanistan	y
2387	Afghanistan	y
660	Afghanistan	y
876	Afghanistan	n	658	negative
447	Afghanistan	n	215	negative
777	Afghanistan	y
2375	Afghanistan	y
110	Afghanistan	n	153	negative
198	Afghanistan	n	92	negative
412	Afghanistan	y
535	Afghanistan	y
2148	Afghanistan	n	823	negative
262	Afghanistan	y
774	Afghanistan	y
773	Afghanistan	y
453	Afghanistan	n	232	negative
373	Afghanistan	y
2351	Afghanistan	y
112	Afghanistan	n	105	negative
38	Afghanistan	y
39	Afghanistan	y
2153	Afghanistan	n	641	negative
2161	Afghanistan	y
181	Afghanistan	y
2186	Afghanistan	y
2040	Afghanistan	y
336	Afghanistan	y
528	Afghanistan	y
413	Afghanistan	y
663	Afghanistan	n	610	positive
2429	Afghanistan	y
581	Afghanistan	n	743	negative
2127	Afghanistan	n	653	negative
511	Afghanistan	y
389	Afghanistan	y
518	Afghanistan	y
517	Afghanistan	y
830	Afghanistan	n	604	negative
46	Afghanistan	y
47	Afghanistan	y
765	Afghanistan	y
240	Afghanistan	y
309	Afghanistan	y
662	Afghanistan	y
668	Afghanistan	y
763	Afghanistan	n	680	negative
426	Afghanistan	n	255	negative
424	Afghanistan	y
2005	Afghanistan	n	934	negative
761	Afghanistan	y
862	Afghanistan	n	621	negative
499	Afghanistan	y
669	Afghanistan	y
760	Afghanistan	y
2123	Afghanistan	y
427	Afghanistan	n	257	negative
670	Afghanistan	y
49	Afghanistan	y
n.a.	Afghanistan	n	700	negative
117	Afghanistan	n	161	negative
352	Afghanistan	y
671	Afghanistan	y
672	Afghanistan	y
257	Afghanistan	y
2008	Afghanistan	n	950	negative
269	Afghanistan	y
673	Afghanistan	y
2362	Afghanistan	y
508	Afghanistan	y
442	Afghanistan	n	49	negative
584	Afghanistan	n	723	negative
674	Afghanistan	y
2164	Afghanistan	y
519	Afghanistan	y
2109	Afghanistan	y
51	Afghanistan	y
500	Afghanistan	y
2132	Afghanistan	y
256	Afghanistan	y
586	Afghanistan	n	745	negative
443	Afghanistan	n	17	negative
531	Afghanistan	y
285	Afghanistan	n	285	positive
2055	Afghanistan	y
2359	Afghanistan	y
735	Afghanistan	n	654	negative
678	Afghanistan	n	638	positive
221	Afghanistan	y
222	Afghanistan	y
677	Afghanistan	y
384	Afghanistan	y
414	Afghanistan	n	47	negative
533	Afghanistan	y
536	Afghanistan	y
757	Afghanistan	y
472	Afghanistan	n	298	negative
577	Afghanistan	n	732	positive
53	Afghanistan	n	173	negative
358	Afghanistan	n	70	negative
864	Afghanistan	n	669	negative
2054	Afghanistan	y
2399	Afghanistan	y
2129	Afghanistan	y
754	Afghanistan	y
2367	Afghanistan	n	614	negative
381	Afghanistan	y
691	Afghanistan	n	600	positive
291	Afghanistan	y
363	Afghanistan	y
366	Afghanistan	y
665	Afghanistan	y
752	Afghanistan	y
2368	Afghanistan	y
693	Afghanistan	y
865	Afghanistan	n	632	positive
750	Afghanistan	n	649	positive
831	Afghanistan	n	692	negative
209	Afghanistan	y
118	Afghanistan	n	123	negative
858	Afghanistan	n	655	negative
747	Afghanistan	y	673	negative
55	Afghanistan	y
56	Afghanistan	y
327	Afghanistan	y
2155	Afghanistan	y
57	Afghanistan	y
224	Afghanistan	y
415	Afghanistan	y
2139	Afghanistan	y
416	Afghanistan	y
367	Afghanistan	y
247	Afghanistan	y
2108	Afghanistan	y
507	Afghanistan	y
695	Afghanistan	y
746	Afghanistan	y
2048	Afghanistan	y
2113	Afghanistan	y
2167	Afghanistan	y
3437	Afghanistan	y
696	Afghanistan	y
214	Afghanistan	y
254	Afghanistan	y
261	Afghanistan	y
2014	Afghanistan	y
2131	Afghanistan	y
841	Afghanistan	n	630	negative
521	Afghanistan	y
692	Afghanistan	y
2373	Afghanistan	y
2059	Afghanistan	y
2358	Afghanistan	y
356	Afghanistan	y
252	Afghanistan	y
744	Afghanistan	y
2112	Afghanistan	y
2011	Afghanistan	y
67	Afghanistan	y
2428	Afghanistan	y
253	Afghanistan	y
3349	Afghanistan	y
255	Afghanistan	n	50	positive
859	Afghanistan	n	605	negative
2105	Afghanistan	y
188	Afghanistan	y
189	Afghanistan	y
2028	Afghanistan	y
2046	Afghanistan	y
468	Afghanistan	n	52	negative
588	Afghanistan	n	730	positive
362	Afghanistan	y
2420	Afghanistan	y
475	Afghanistan	n	66	negative
2355	Afghanistan	y
284	Afghanistan	n	36	negative
473	Afghanistan	n	55	positive
522	Afghanistan	y
515	Afghanistan	n	666	negative
788	Afghanistan	n	716	negative
71	Afghanistan	y
72	Afghanistan	y
2095	Afghanistan	y
2432	Afghanistan	y
74	Afghanistan	y
481	Afghanistan	n	736	negative
482	Afghanistan	n	737	negative
436	Afghanistan	n	28	negative
200	Afghanistan	y
388	Afghanistan	y
417	Afghanistan	y
690	Afghanistan	y
2172	Afghanistan	y
121	Afghanistan	n	146	negative
75	Afghanistan	y
325	Afghanistan	y
785	Afghanistan	y
786	Afghanistan	y
689	Afghanistan	y
474	Afghanistan	n	16	negative
509	Afghanistan	n	705	negative
2088	Afghanistan	y
2097	Afghanistan	y
445	Afghanistan	n	174	positive
505	Afghanistan	y
776	Afghanistan	y
778	Afghanistan	y
780	Afghanistan	y
782	Afghanistan	y
2124	Afghanistan	y
2027	Afghanistan	y
469	Afghanistan	n	44	negative
3347	Afghanistan	y
79	Afghanistan	y
207	Afghanistan	y
2389	Afghanistan	y
2041	Afghanistan	y
2058	Afghanistan	y
462	Afghanistan	y
123	Afghanistan	n	185	negative
525	Afghanistan	y
237	Afghanistan	y
446	Afghanistan	n	291	negative
2039	Afghanistan	y
3352	Afghanistan	y
452	Afghanistan	n	171	negative
2032	Afghanistan	y
218	Afghanistan	y
3435	Afghanistan	n	929	negative
687	Afghanistan	y
774	Afghanistan	y
418	Afghanistan	y
80	Afghanistan	y
241	Afghanistan	y
867	Afghanistan	n	681	negative
81	Afghanistan	y
502	Afghanistan	y
514	Afghanistan	y
128	Afghanistan	n	189	negative
2158	Afghanistan	y
124	Afghanistan	n	191	negative
328	Afghanistan	y
332	Afghanistan	y
2404	Afghanistan	y
2018	Afghanistan	y
868	Afghanistan	n	606	negative
129	Afghanistan	n	125	negative
392	Afghanistan	y
4050	Afghanistan	y
82	Afghanistan	n	199	negative
716	Afghanistan	n	741	negative
250	Afghanistan	y
289	Afghanistan	y
245	Afghanistan	y
2067	Afghanistan	y
337	Afghanistan	y
338	Afghanistan	y
229	Afghanistan	y
3348	Afghanistan	y
834	Afghanistan	n	662	negative
249	Afghanistan	y
83	Afghanistan	n	139	negative
471	Afghanistan	n	2	negative
280	Afghanistan	y
318	Afghanistan	y
2073	Afghanistan	y
869	Afghanistan	n	623	negative
460	Afghanistan	n	225	negative
872	Afghanistan	n	627	positive
246	Afghanistan	y
421	Afghanistan	y
764	Afghanistan	y
768	Afghanistan	y
2383	Afghanistan	y
2134	Afghanistan	y
178	Afghanistan	y
282	Afghanistan	y
2012	Afghanistan	y
2035	Afghanistan	y
534	Afghanistan	y
2427	Afghanistan	y
2400	Afghanistan	y
2412	Afghanistan	y
364	Afghanistan	y
132	Afghanistan	n	103	negative
761	Afghanistan	n	742	negative
2081	Afghanistan	y
3047	Afghanistan	y
290	Afghanistan	y
871	Afghanistan	n	635	negative
857	Afghanistan	n	637	negative
860	Afghanistan	n	644	negative
756	Afghanistan	n	667	negative
873	Afghanistan	n	711	negative
2063	Afghanistan	n	861	negative
365	Afghanistan	y
759	Afghanistan	y
2034	Afghanistan	y
2026	Afghanistan	y
133	Afghanistan	n	183	negative
2360	Afghanistan	y
385	Afghanistan	y
84	Afghanistan	y
772	Afghanistan	y
684	Afghanistan	y
2187	Afghanistan	n	807	negative
2069	Afghanistan	y
243	Afghanistan	y
593	Afghanistan	n	601	negative
312	Afghanistan	y
2382	Afghanistan	y
2366	Afghanistan	n	679	positive
755	Afghanistan	y
2374	Afghanistan	n	676	positive
339	Afghanistan	y
751	Afghanistan	y
225	Afghanistan	y
594	Afghanistan	n	750	negative
2047	Afghanistan	y
238	Afghanistan	y
2031	Afghanistan	y
2394	Afghanistan	y
748	Afghanistan	y
2010	Afghanistan	y
186	Afghanistan	y
451	Afghanistan	n	297	negative
2356	Afghanistan	y
380	Afghanistan	y
422	Afghanistan	y
749	Afghanistan	y
251	Afghanistan	y
377	Afghanistan	y
2015	Afghanistan	y
428	Afghanistan	y
2128	Afghanistan	n	821	negative
2378	Afghanistan	n	??
89	Afghanistan	y
2159	Afghanistan	y
223	Afghanistan	y
135	Afghanistan	n	160	negative
835	Afghanistan	n	615	positive
682	Afghanistan	y
680	Afghanistan	y
2006	Afghanistan	y
745	Afghanistan	y
459	Afghanistan	y
461	Afghanistan	n	172	negative
642	Afghanistan	y
2049	Afghanistan	y
138	Afghanistan	n	188	negative
192	Afghanistan	y
193	Afghanistan	y
2363	Afghanistan	y
335	Afghanistan	y
504	Afghanistan	y
874	Afghanistan	n	678	positive
382	Afghanistan	y
383	Afghanistan	y
637	Afghanistan	y
287	Afghanistan	y
476	Afghanistan	n	283	negative
441	Afghanistan	n	4	positive
743	Afghanistan	y
2079	Afghanistan	y
386	Afghanistan	y
516	Afghanistan	y
523	Afghanistan	y
324	Afghanistan	y
2061	Afghanistan	n	932	negative
420	Afghanistan	y
206	Afghanistan	y
738	Afghanistan	y
739	Afghanistan	y
2425	Afghanistan	y
341	Afghanistan	y
342	Afghanistan	y
423	Afghanistan	y
3000	Afghanistan	n	867	positive
248	Afghanistan	y
537	Afghanistan	y
601	Afghanistan	n	859	negative
313	Afghanistan	y
182	Afghanistan	y
840	Afghanistan	n	645	negative
242	Afghanistan	y
410	Aghanistan	y
1010	Ägypten	y
697	Albanien	n	801	negative
368	Algerien	y
194	Armenien	y
789	Bangladesch	y
838	Bangladesch	n	657	negative
720	Bangladesch	n	949	negative
234	Bangladesch	y
2082	Bangladesch	n	812	positive
837	Bangladesch	n	671	negative
2430	Bangladesch	y
87	Benin	y
2437	Benin	y
2901	Benin	n	841	positive
2377	Eritrea	n	??
2176	Eritrea	y
2180	Eritrea	n	640	negative
845	Eritrea	n	664	negative
2138	Eritrea	y
2439	Fula	y
573	Gambia	n	628	negative
580	Gambia	n	727	negative
41	Gambia	y
576	Gambia	n	697	negative
58	Gambia	y
478	Gambia	n	726	negative
479	Gambia	n	734	positive
329	Gambia	y
419	Gambia	n	48	positive
294	Gambia	y
595	Gambia	n	725	negative
2068	Gambia	y
600	Gambia	n	618	negative
2380	Gambia	n
630	Ghana	y
554	Ghana	n	832	negative
839	Guinea	n	647	negative
32	Guinea	y
33	Guinea	y
34	Guinea	y
40	Guinea	y
2174	Guinea	y
2118	Guinea	y
2410	Guinea	y
91	Guinea	y
571	Guinea Busseau	n	802	negative
360	Guinea Conakry	n	13	negative
2169	Guinea-Conakry	y
3350	Indien	y
303	Indien	n	35	negative
843	Indien	n	698	positive
2038	Irak	y
632	Irak	n	622	positive
795	Irak	y
653	Irak	y
1	Irak	y
106	Irak	n	156	negative
305	Irak	y
399	Irak	y
130	Irak	y
120	Irak	n	109	negative
70	Irak	y
685	Irak	y
592	Irak	n	851	negative
2181	Irak	y
162	Irak	y
2414	Irak	n	862	negative
833	Iran	n	608	negative
323	Iran	y
111	Iran	n	198	negative
115	Iran	n	134	negative
48	Iran	y
454	Iran	n	71	negative
870	Iran	n	699	negative
2435	Iran	y
66	Iran	y
2084	Iran	n	687	negative
2381	Iran	y
589	Iran	n	854	negative
122	Iran	n	131	negative
77	Iran	n	132	negative
179	Iran	n	159	negative
875	Iran	n	624	negative
2074	Iran	n	905	negative
455	Iran	n	140	negative
458	Iran	n	18	negative
95	Iran	y
2369	Jemen	y
92	Kamerun	y
2106	Kenia	n	749	negative
93	Kenia	y
2107	Kenia	n	842	negative
101	Kurdistan	n	117	negative
705	Libanon	n	894	negative
803	Libanon	n	693	negative
698	Libanon	n	803	negative
8	Libanon	y
2175	Libanon	y
797	Libanon	y
271	Libanon	y
401	Libanon	y
796	Libanon	y
649	Libanon	y
547	Libanon	y
26	Libanon	y
2125	Libanon	y
17	Libanon	y
2149	Libanon	y
275	Libanon	n	34	negative
176	Libanon	y
31	Libanon	n	119	positive
661	Libanon	y
2418	Libanon	y
2436	Libanon	y
175	Libanon	y
435	Libanon	n	61	negative
211	Libanon	y
771	Libanon	y
2100	Libanon	n	721	negative
288	Libanon	n	299	negative
2385	Libanon	y
2393	Libanon	y
403	Libanon	y
404	Libanon	y
400	Libanon	y
344	Libanon	y
702	Libanon	y
316	Libanon	y
330	Libanon	n	244	negative
170	Libanon	y
2122	Libanon	y
394	Libanon	n	277	negative
666	Libanon	y
279	Libanon	n	107	negative
2347	Libanon	y
119	Libanon	y
742	Libanon	y
2135	Libanon	y
548	libanon	y
463	Libanon	n	239	negative
85	Libanon	y
2372	Libanon	n	864	negative
681	Libanon	y
449	Libanon	n	19	negative
741	Libanon	y
704	Libanon/Palästina	y
397	Libanon/Palästina	y
393	Libanon/Palästina	y
2077	Libyien	n	620	positive
2177	Mali	y
35	Mali	y
582	Mali	n	826	negative
597	Mali	n	626	negative
190	Mali	y
191	Mali	y
655	Marokko	y
44	Marokko	y
134	Marokko	n	111	positive
483	Marrokko	n	691	negative
219	Mauretanien	y
387	Mazedonien	y
448	Moldau	n	22	negative
233	Moldawien	y
805	Pakistan	y
804	Pakistan	y
196	Pakistan	y
2116	Pakistan	y
4010	Pakistan	y
2423	Pakistan	y
829	Pakistan	n	607	negative
781	Pakistan	y
842	Pakistan	n	712	negative
828	Pakistan	n	720	negative
2043	Pakistan	y
2407	Pakistan	y
78	Pakistan	y
232	Pakistan	y
591	Pakistan	n	650	negative
753	Pakistan	y
2052	Pakistan	n	818	negative
737	Pakistan	y
197	Pakistan	y
278	Palästina	n	31	negative
2092	Palästina	n	??
2415	Palästina	n	820	negative
276	Palästina	y
2098	Palästina	n	611	negative
694	Palästina	y
2013	Palästina	y
439	Palästina	n	158	negative
549	Russland	y
664	Senegal	y
2037	Senegal	y
372	Sierra Lione	y
2003	Somalia	y
3344	Somalia	y
361	Somalia	n	45	negative
629	Syrien	y
708	Syrien	n	860	negative
98	Syrien	n	151	negative
99	Syrien	n	115	positive
2193	Syrien	n	704	negative
812	Syrien	n	690	negative
346	Syrien	y
2191	Syrien	n	684	negative
375	Syrien	y
700	Syrien	y
3346	Syrien	y
217	Syrien	y
555	syrien	n	744	negative
699	Syrien	n	845	negative
2078	Syrien	y
633	Syrien	y
2120	Syrien	y
556	syrien	n	811	negative
560	Syrien	n	891	negative
2119	Syrien	y
398	Syrien	y
14	Syrien	y
173	Syrien	y
345	Syrien	y
818	Syrien	n	663	negative
823	Syrien	n	603	negative
9	Syrien	y
1002	Syrien	n	142	negative
258	Syrien	y
817	Syrien	n	619	negative
298	Syrien	y
299	Syrien	y
558	Syrien	n	809	negative
648	Syrien	y
22	Syrien	y
816	Syrien	n	613	negative
10	Syrien	y
23	Syrien	y
267	Syrien	y
2417	Syrien	y
301	Syrien	y
168	Syrien	y
24	Syrien	y
811	Syrien	n	677	negative
161	Syrien	y
810	Syrien	n	631	positive
259	Syrien	y
717	Syrien	y
390	Syrien	y
724	Syrien	n	617	negative
293	Syrien	y
163	Syrien	y
2121	Syrien	y
2045	Syrien	y
15	Syrien	y
819	Syrien	n	683	negative
104	Syrien	n	116	negative
2189	Syrien	n	656	negative
2190	Syrien	n	695	negative
650	Syrien	y
2042	Syrien	y
12	Syrien	y
539	Syrien	y
541	Syrien	y
651	Syrien	y
13	Syrien	y
2403	Syrien	y
315	Syrien	y
652	Syrien	y
166	Syrien	y
172	Syrien	y
2076	Syrien	y
18	Syrien	y
19	Syrien	y
2030	Syrien	y
2085	Syrien	y
654	Syrien	y
164	Syrien	y
2072	Syrien	y
561	Syrien	n	735	negative
793	Syrien	y
2392	Syrien	y
2413	Syrien	n	814	negative
562	Syrien	n	810	negative
656	Syrien	y
402	Syrien	y
370	Syrien	y
174	Syrien	y
563	Syrien	n	668	negative
2406	Syrien	n	833	positive
2000	Syrien	y
2016	Syrien	y
545	Syrien	y
2370	Syrien	y
406	Syrien	n	21	negative
657	Syrien	y
2353	Syrien	y
564	Syrien	n	808	negative
272	Syrien	y
273	Syrien	y
27	Syrien	y
169	Syrien	y
210	Syrien	y
658	Syrien	y
208	Syrien	y
2434	Syrien	n	822	positive
231	Syrien	y
165	Syrien	y
2157	Syrien	y
569	Syrien	n	719	negative
108	Syrien	n	113	negative
2017	Syrien	y
538	Syrien	y
228	Syrien	y
715	Syrien	y
230	Syrien	y
227	Syrien	y
212	Syrien	y
2411	Syrien	n	866	negative
2002	Syrien	n	930	positive
703	Syrien	y
578	Syrien	n	731	negative
2075	Syrien	y
579	Syrien	n	852	negative
574	Syrien	n	858	negative
37	Syrien	y
2185	Syrien	y
718	Syrien	y
814	Syrien	n	675	positive
467	Syrien	y
42	Syrien	y
43	Syrien	y
767	Syrien	y
45	Syrien	y
235	Syrien	y
2136	Syrien	y
116	Syrien	n	179	negative
2376	Syrien	y
3436	Syrien	y
583	Syrien	n	714	negative
274	Syrien	n	39	negative
50	Syrien	y
585	Syrien	n	856	negative
758	Syrien	y
675	Syrien	y
183	Syrien	y
2419	Syrien	n	865	negative
302	Syrien	y
679	Syrien	n	709	negative
667	Syrien	y
2395	Syrien	y
263	Syrien	y
264	Syrien	y
296	Syrien	y
714	Syrien	n	804	negative
719	Syrien	y
3438	Syrien	y
827	Syrien	n	602	negative
713	Syrien	y
265	Syrien	y
60	Syrien	y
300	Syrien	y
2150	Syrien	y
2386	Syrien	y
807	Syrien	n	674	negative
317	Syrien	y
815	Syrien	n	648	negative
61	Syrien	y
62	Syrien	n	129	negative
64	Syrien	y
706	Syrien	y
832	Syrien	n	682	positive
292	Syrien	y
304	Syrien	y
268	Syrien	y
546	Syrien	y
2087	Syrien	y
2396	Syrien	n	609	negative
320	Syrien	y
2001	Syrien	y
n.a.	Syrien	y
602	Syrien	n	738	negative
2416	Syrien	n	824	negative
2165	Syrien	y
722	Syrien	n	686	negative
2086	Syrien	n	835	negative
369	Syrien	y
68	Syrien	y
2036	Syrien	n	903	positive
2089	Syrien	y
69	Syrien	y
167	Syrien	y
213	Syrien	y
2056	Syrien	y
686	Syrien	y
266	Syrien	y
813	Syrien	n	722	negative
2103	Syrien	y
2154	Syrien	y
4001	Syrien	y
357	Syrien	y
371	Syrien	y
2391	Syrien	y
131	Syrien	n	178	negative
376	Syrien	y
543	Syrien	y
314	Syrien	y
86	Syrien	n	147	negative
712	Syrien	n	908	negative
880	Syrien	n	14	negative
88	Syrien	y
322	Syrien	y
90	Syrien	y
2090	Syrien	y
683	Syrien	y
2371	Syrien	y
295	Syrien	y
396	Syrien	y
544	Syrien	y
2408	Syrien	n	??
137	Syrien	n	130	negative
2133	Syrien	y
139	Syrien	n	7	negative
437	Syrien	n	33	positive
638	Syrien	y
598	Syrien	n	747	negative
510	Syrien	y
2182	Syrien	y
94	Syrien	y
740	Syrien	y
2044	Syrien	y
641	Syrien	y
808	Syrien	n	706	negative
226	Syrien	y
711	Syrien	n	827	negative
710	Syrien/Palästina	n	642	negative
709	Syrien/Palästina	y
395	Syrien/Palästina	y
3351	Tschad	y
125	Tschad	n	108	negative
127	Tschad	n	184	negative
126	Tschad	n	194	negative
2188	Tschad	n
307	Tunesien	y
587	Tunesien	n	728	negative
568	Türkei	n	836	negative
2053	Turkmenistan	y
308	Turkmenistan	n	180	positive
646	ungeklärt	y
647	ungeklärt	y
409	ungeklärt	y
353	ungeklärt	y
688	ungeklärt	y
501	ungeklärt	y
503	Vietnam	n	672	negative
639	Vietnam	y
374	West Sahara	y
2171		y
3		y
2025		y
2388		y
3345		y
844		n	616	negative
848		n	646	positive
809		n	643	positive
847		n	639	negative
16		y
2192		n	817	negative
701		y
105		n	190	negative
806		n	708	negative
506		y	665	negative
2110		n	748	negative
820		n	629	negative
734		n	739	negative
113		n	186	negative
114		n	196	negative
2440		n	837	positive
2126		y
54		y
59		y
826		n	636	negative
1001		y
2433		y
825		n	696	negative
527		y
824		n	694	negative
2357		y
590		n	834	negative
822		n	718	negative
821		n	724	negative
762		y	651	negative
2062		y
433		n	240	negative
286		y
306		y
2137		y
177		y
3001		y
140		n	155	negative
599		n	805	negative
551		y
470		n	62	negative
321		y
141		y
n.a.		n	249	positive
